# Supplementary material for: Diversity of cis-regulatory elements associated with auxin response in Arabidopsis thaliana
Source: J Exp Bot. 2017 Jul 27;69(2):329–39. doi: 10.1093/jxb/erx254 (PMC5853796; doi:10.1093/jxb/erx254)
Supplement: Supplementary Tables_S1_S4 [file erx254_suppl_supplementary_tables_s1_s4.xlsx]

## Sheet: Table S1
Table S1. Description of gene expression profiling experiments on Arabidopsis thaliana auxin treatment.
Experiment	Tissue	Development stage, dag	Treatment time, h	Auxin type	Concentration, uM	Treatment GEO samples	Control GEO samples	Time Category	Used in analysis
									Up early	Up late	Down early	Down late
GSE35580_iroot [1]	root	7	3	IAA	5	GSM871269 GSM871270 GSM871271	GSM871242 GSM871243 GSM871244	late		+		+
GSE42007_4h [2]	root	6	4	IAA	1	GSM1030570 GSM1030586 GSM1030602	GSM1030559 GSM1030575 GSM1030591	late		+		+
GSE42007_12h [2]	root	6	12	IAA	1	GSM1030572 GSM1030588 GSM1030604	GSM1030559 GSM1030575 GSM1030591	late		+		+
GSE42007_8h [2]	root	6	8	IAA	1	GSM1030571 GSM1030587 GSM1030603	GSM1030559 GSM1030575 GSM1030591	late		+		+
GSE42007_24h [2]	root	6	24	IAA	1	GSM1030573 GSM1030589 GSM1030605	GSM1030559 GSM1030575 GSM1030591	late		+		+
GSE42007_1h [2]	root	6	1	IAA	1	GSM1030568 GSM1030584 GSM1030600	GSM1030559 GSM1030575 GSM1030591	early	+
GSE42007_0.5h [2]	root	6	0.5	IAA	1	GSM1030567 GSM1030583 GSM1030599	GSM1030559 GSM1030575 GSM1030591	early	+
GSE627 [3]	root	7	2	IAA	5	GSM9574 GSM9575 GSM9576	GSM9571 GSM9572 GSM9573	early	+
GDS1044 [4]	seedlings	7	1	IAA	10	GSM25862 GSM25863 GSM25864 GSM25865	GSM25858 GSM25859 GSM25860 GSM25861	early	+
GDS672_1uM_1h [5]	seedlings	10-12	1	IAA	1	GSM18298 GSM18299 GSM18300 GSM18301	GSM18228 GSM18230 GSM18232 GSM18229 GSM18231 GSM18233	early	+		+
GDS672_1uM_3h [5]	seedlings	10-12	3	IAA	1	GSM18302 GSM18303 GSM18304 GSM18305	GSM18228 GSM18230 GSM18232 GSM18229 GSM18231 GSM18233	late		+		+
GDS672_0.1uM_3h [5]	seedlings	10-12	3	IAA	0.1	GSM18294 GSM18295 GSM18296 GSM18297	GSM18228 GSM18230 GSM18232 GSM18229 GSM18231 GSM18233	late		+		+
GDS672_0.1uM_1h [5]	seedlings	10-12	1	IAA	0.1	GSM18290 GSM18291 GSM18292 GSM18293	GSM18228 GSM18230 GSM18232 GSM18229 GSM18231 GSM18233	early	+
GDS744 [6]	seedlings	5	2	IAA	10	GSM13433 GSM13434	GSM13430 GSM13432	early	+
GSE42896_2h [7]	root	3	2	NAA	10	GSM1053030 GSM1053031 GSM1053032	GSM1053036 GSM1053037 GSM1053038	early	+		+
GSE42896_6h [7]	root	3	6	NAA	10	GSM1053033 GSM1053034 GSM1053035	GSM1053036 GSM1053037 GSM1053038	late		+		+
GSE18975_0.5h [8]	seedlings	7	0.5	IAA	1	GSM469653 GSM469654 GSM469655	GSM469656 GSM469657 GSM469658	early	+
GSE18975_1h [8]	seedlings	7	1	IAA	1	GSM469650 GSM469651 GSM469652	GSM469656 GSM469657 GSM469658	early	+
GSE18975_3h [8]	seedlings	7	3	IAA	1	GSM469649 GSM469718 GSM469719	GSM469656 GSM469657 GSM469658	late		+
GSE59426 [9]	root	3	6	IBA	10	GSM1436783 GSM1436787 GSM1436791	GSM1436781 GSM1436785 GSM1436789	late		+		+
GSE52966 [10]	root	7	4	IAA	5	GSM1279538 GSM1279539	GSM1279534 GSM1279535	late		+		+
References
1. Bargmann BO, Vanneste S, Krouk G, Nawy T et al. A map of cell type-specific auxin responses. Mol Syst Biol 2013;9:688. PMID: 24022006
2. Lewis DR, Olex AL, Lundy SR, Turkett WH et al. A kinetic analysis of the auxin transcriptome reveals cell wall remodeling proteins that modulate lateral root development in Arabidopsis. Plant Cell 2013 Sep;25(9):3329-46. PMID: 24045021
3. Okushima Y, Overvoorde PJ, Arima K, Alonso JM et al. Functional genomic analysis of the AUXIN RESPONSE FACTOR gene family members in Arabidopsis thaliana: unique and overlapping functions of ARF7 and ARF19. Plant Cell 2005 Feb;17(2):444-63. PMID: 15659631
4. Armstrong JI, Yuan S, Dale JM, Tanner VN et al. Identification of inhibitors of auxin transcriptional activation by means of chemical genetics in Arabidopsis. Proc Natl Acad Sci U S A 2004 Oct 12;101(41):14978-83. PMID: 15466695
5. Redman JC, Haas BJ, Tanimoto G, Town CD. Development and evaluation of an Arabidopsis whole genome Affymetrix probe array. Plant J 2004 May;38(3):545-61. PMID: 15086809
6. Nemhauser JL, Mockler TC, Chory J. Interdependency of brassinosteroid and auxin signaling in Arabidopsis. PLoS Biol 2004 Sep;2(9):E258. PMID: 15328536
7. De Rybel B, Audenaert D, Xuan W, Overvoorde P et al. A role for the root cap in root branching revealed by the non-auxin probe naxillin. Nat Chem Biol 2012 Sep;8(9):798-805. PMID: 22885787
8. Delker C, Pöschl Y, Raschke A, Ullrich K et al. Natural variation of transcriptional auxin response networks in Arabidopsis thaliana. Plant Cell 2010 Jul;22(7):2184-200. PMID: 20622145
9. Xuan W, Audenaert D, Parizot B, Möller BK et al. Root Cap-Derived Auxin Pre-patterns the Longitudinal Axis of the Arabidopsis Root. Curr Biol 2015 May 18;25(10):1381-8. PMID: 25959963
10. Chaiwanon J, Wang ZY. Spatiotemporal brassinosteroid signaling and antagonism with auxin pattern stem cell dynamics in Arabidopsis roots. Curr Biol 2015 Apr 20;25(8):1031-42. PMID: 25866388

## Sheet: Table S2
Table S2. Hexamers significantly associated with auxin regulation.
Meta and permutation p-values describe significance of association between a hexamer and up/down regulation in early/late response. ARF p-values describe the enrichment of these hexamers in ARF binding regions relative to upstream regions of all observed genes. All p-values in the table are adjusted with Bonferroni correction, values > 0.005 are hidden.
Hexamer	Permutation test (bonferroni adjusted p-values)									bonferroni adjusted p-values of presence in ARF peaks
	Number of genes	Up early		Up late		Down late		Down early
		Meta p-value	Permutation p-value	Meta p-value	Permutation p-value	Meta p-value	Permutation p-value	Meta p-value	Permutation p-value	ARF5	ARF2	ARF6
Up early
AT-rich
TATAAA | TTTATA	19321	0.00304377538554288	0.000702999297000703	1.11994612251912e-21	0.000108999891000109	1.62737708035356e-12	0.000153999846000154
ATATAA | TTATAT	18993	1.32989989881856e-06	3.6999963000037e-05	1.21599610965033e-19	0.000108999891000109	1.39644021796795e-27	0.000153999846000154				0.00999616911366268
AACATT | AATGTT	18378	0.000803177524956348	0.00144299855700144							1.35550684116683e-63	1.89703793579528e-07
TATTAA | TTAATA	17860	0.000157186863623675	0.00110999889000111	7.79542862097488e-31	0.000108999891000109	1.18463604701636e-36	0.000153999846000154
ATATAT | ATATAT	16747	1.34416419385302e-06	0.000295999704000296	1.7475927392968e-23	0.000108999891000109	8.49642209033615e-34	0.000153999846000154
AATATG | CATATT	16526	5.8906656105826e-05	0.00255299744700255			7.83721934423528e-10	0.000153999846000154
TATATA | TATATA	16440	1.43130566828819e-11	3.6999963000037e-05	8.56502667861493e-37	0.000108999891000109	2.29343476645708e-48	0.000153999846000154
AAATAC | GTATTT	16338	0.000189005482576582	0.00414399585600414	3.09534667395847e-12	0.000217999782000218
ATTAGA | TCTAAT	15998	0.000129001985882752	0.00462499537500463	2.25363404100804e-13	0.000326999673000327
ATAATG | CATTAT	15926	3.93847152344674e-05	0.00277499722500277	9.80114098929563e-11	0.000435999564000436	5.29295048971572e-20	0.000153999846000154					0.037606017219909
ATTATG | CATAAT	15780	9.22909398400211e-07	0.000295999704000296	1.30748234776105e-08	0.00108999891000109	2.23803270416993e-07	0.000461999538000462
ATATAC | GTATAT	15566	1.3186784224308e-06	0.00073999926000074	1.13778268575294e-20	0.000108999891000109	9.59466109513082e-17	0.000153999846000154
GATTAA | TTAATC	15364	3.65615739466898e-07	0.000628999371000629	5.19069094774133e-11	0.000217999782000218	4.27785357599843e-08	0.000615999384000616
ATATAG | CTATAT	15353	2.73113215615292e-09	7.3999926000074e-05	2.81236988693902e-15	0.000108999891000109	1.45047569262169e-25	0.000153999846000154
TAATTA | TAATTA	15149	2.24028434274283e-05	0.00262699737300263	5.38715870399448e-36	0.000108999891000109	1.58389665426716e-35	0.000153999846000154
ACTATA | TATAGT	14413	1.62041700114442e-05	0.00262699737300263	2.4034243007174e-14	0.000108999891000109	5.41761177529179e-20	0.000153999846000154
other
GAGACA | TGTCTC	11584	1.51656273874269e-05	0.0044029955970044							<5e-324	<5e-324	2.36063352956177e-28
CACATG | CATGTG	10748	4.27515258922138e-14	3.6999963000037e-05			2.71966264375699e-23	0.000153999846000154			5.93851952163412e-24		1.99438836259306e-87
ACGTAT | ATACGT	7682	7.52523237710248e-09	0.000332999667000333	1.24703637303286e-22	0.000108999891000109	1.2006382202173e-29	0.000153999846000154					6.4477066319873e-23
CCCACA | TGTGGG	6686	2.34981289391112e-11	0.000184999815000185									1.31745898747825e-65
GGGACA | TGTCCC	5176	9.03383195002346e-10	0.000258999741000259							5.95149839992906e-228	2.68741950688535e-78	1.81908931838364e-36
ACGTAG | CTACGT	4927	1.13671728134669e-06	0.00288599711400289									2.10873198544713e-14
TACGTA | TACGTA	4774	1.20787086775234e-06	0.00310799689200311	2.04826256202825e-11	0.000326999673000327	5.94925952728189e-18	0.000153999846000154					2.16565330364581e-11
GGGGAC | GTCCCC	2568	3.72906376010513e-06	0.00488399511600488							1.38713872151922e-39	7.41129569626477e-39	2.15662512099297e-52
Up late
AT-rich
AAAAAA | TTTTTT	20522			5.32202904614705e-07	0.000871999128000872
GAAAAA | TTTTTC	20388			2.7263966802822e-08	0.000326999673000327
TAAAAA | TTTTTA	20376			2.44183913970632e-05	0.00403299596700403
AATAAA | TTTATT	20235			4.29103305765021e-09	0.000108999891000109
AAAATA | TATTTT	20172			7.92196284197331e-07	0.00228899771100229	1.45311070273232e-05	0.00107799892200108				1.07819895304854e-20
AAATAA | TTATTT	20115			7.7338649232017e-06	0.00392399607600392	2.77474405106558e-07	0.000461999538000462
ATTTTG | CAAAAT	19931			9.72611377758505e-10	0.000435999564000436
AAATTA | TAATTT	19718			1.39685403977203e-07	0.00152599847400153	5.71809847291486e-07	0.000153999846000154
ATTTTA | TAAAAT	19701			3.49275148165441e-09	0.000326999673000327	1.43959594680337e-10	0.000153999846000154				3.03436529304409e-09
AAATAT | ATATTT	19607			7.48283150536064e-10	0.000653999346000654	2.2692571770779e-14	0.000153999846000154				1.17932698012699e-13
ATTAAA | TTTAAT	19511			2.44033751724926e-06	0.00381499618500381	4.32336283924266e-13	0.000153999846000154
ATAAAT | ATTTAT	19411			5.50447565629557e-12	0.000217999782000218	1.69996478624422e-11	0.000153999846000154
TATAAA | TTTATA	19321	0.00304377538554288	0.000702999297000703	1.11994612251912e-21	0.000108999891000109	1.62737708035356e-12	0.000153999846000154
AATAAT | ATTATT	19241			3.24138511516699e-16	0.000108999891000109	2.08152439944357e-25	0.000153999846000154					0.0277846794919326
ATATAA | TTATAT	18993	1.32989989881856e-06	3.6999963000037e-05	1.21599610965033e-19	0.000108999891000109	1.39644021796795e-27	0.000153999846000154				0.00999616911366268
TAATAA | TTATTA	18949			1.0978903338889e-11	0.000217999782000218	6.96150444989557e-16	0.000153999846000154
AATTAA | TTAATT	18935			5.37581862934657e-12	0.000108999891000109	2.41654257358902e-10	0.000153999846000154
AATTAT | ATAATT	18792			1.25646728179944e-17	0.000108999891000109	1.17306749504584e-27	0.000153999846000154
AATATA | TATATT	18783			1.43387980203109e-11	0.000217999782000218	6.64150053211343e-19	0.000153999846000154				8.78068371865512e-11
TAAATA | TATTTA	18668			1.93119044560011e-13	0.000108999891000109	3.56888296262125e-19	0.000153999846000154
ATAATA | TATTAT	18406			1.62845443566289e-14	0.000108999891000109	1.90385067545815e-24	0.000153999846000154				1.1300005290814e-05
ATTATA | TATAAT	18122			4.36284229760086e-19	0.000108999891000109	3.11205669211981e-32	0.000153999846000154				4.50503533368989e-07
ATATTA | TAATAT	18113			1.78197742433745e-40	0.000108999891000109	1.11075700208954e-29	0.000153999846000154				4.930331949763e-14
AAATTT | AAATTT	18078			2.29395391399658e-09	0.000435999564000436
TATTAA | TTAATA	17860	0.000157186863623675	0.00110999889000111	7.79542862097488e-31	0.000108999891000109	1.18463604701636e-36	0.000153999846000154
ACATAA | TTATGT	17285			1.0634591166106e-12	0.000217999782000218	1.87166385614599e-07	0.000615999384000616			1.28199110659777e-52	4.778868841493e-06
TTTAAA | TTTAAA	17175			1.9208897540154e-11	0.000108999891000109	3.4476656511533e-08	0.000153999846000154
ACATAT | ATATGT	16887			1.08099349599285e-10	0.000326999673000327	1.26934319131591e-14	0.000153999846000154			7.00617267686808e-35	0.00377913281493468
ATATAT | ATATAT	16747	1.34416419385302e-06	0.000295999704000296	1.7475927392968e-23	0.000108999891000109	8.49642209033615e-34	0.000153999846000154
CATATA | TATATG	16691			6.14706686873594e-12	0.000108999891000109	1.84258265268422e-16	0.000153999846000154
AATTAG | CTAATT	16537			2.51074380452555e-14	0.000108999891000109	1.72927269522115e-06	0.00184799815200185
TATATA | TATATA	16440	1.43130566828819e-11	3.6999963000037e-05	8.56502667861493e-37	0.000108999891000109	2.29343476645708e-48	0.000153999846000154
AATATC | GATATT	16365			1.51394572255832e-08	0.00196199803800196
AAATAC | GTATTT	16338	0.000189005482576582	0.00414399585600414	3.09534667395847e-12	0.000217999782000218
AATATT | AATATT	16230			5.95136735236738e-21	0.000108999891000109	7.5186685939154e-31	0.000153999846000154				7.4886291901623e-14
CATTTA | TAAATG	16194			3.29877810038949e-07	0.0047959952040048
ATTAGA | TCTAAT	15998	0.000129001985882752	0.00462499537500463	2.25363404100804e-13	0.000326999673000327
CAATTA | TAATTG	15966			1.17719436649036e-13	0.000108999891000109	2.00286031398838e-18	0.000153999846000154
TATACA | TGTATA	15960			6.12076499227132e-28	0.000108999891000109	4.28142897143994e-17	0.000153999846000154
ATAATG | CATTAT	15926	3.93847152344674e-05	0.00277499722500277	9.80114098929563e-11	0.000435999564000436	5.29295048971572e-20	0.000153999846000154					0.037606017219909
TACATA | TATGTA	15841			3.6031274993994e-16	0.000108999891000109	2.77743266079951e-18	0.000153999846000154
ACTAAT | ATTAGT	15817			6.43614349977914e-13	0.000217999782000218	9.61711555220393e-24	0.000153999846000154
ATTATG | CATAAT	15780	9.22909398400211e-07	0.000295999704000296	1.30748234776105e-08	0.00108999891000109	2.23803270416993e-07	0.000461999538000462
ATATAC | GTATAT	15566	1.3186784224308e-06	0.00073999926000074	1.13778268575294e-20	0.000108999891000109	9.59466109513082e-17	0.000153999846000154
GATTAA | TTAATC	15364	3.65615739466898e-07	0.000628999371000629	5.19069094774133e-11	0.000217999782000218	4.27785357599843e-08	0.000615999384000616
ATATAG | CTATAT	15353	2.73113215615292e-09	7.3999926000074e-05	2.81236988693902e-15	0.000108999891000109	1.45047569262169e-25	0.000153999846000154
TTATAA | TTATAA	15155			5.61782639461539e-21	0.000108999891000109	6.81783594800514e-18	0.000153999846000154
TAATTA | TAATTA	15149	2.24028434274283e-05	0.00262699737300263	5.38715870399448e-36	0.000108999891000109	1.58389665426716e-35	0.000153999846000154
AATAGT | ACTATT	14958			6.97719851623072e-09	0.00163499836500163	4.05672745704587e-11	0.000153999846000154
ATTAAT | ATTAAT	14944			5.15197173522391e-35	0.000108999891000109	1.96722811265246e-52	0.000153999846000154
ATTAAG | CTTAAT	14940			6.18966107202706e-18	0.000108999891000109
GAATTA | TAATTC	14911			6.79980903447078e-08	0.00283399716600283
TAGTAA | TTACTA	14811			8.13118852706237e-08	0.00457799542200458
ACTATA | TATAGT	14413	1.62041700114442e-05	0.00262699737300263	2.4034243007174e-14	0.000108999891000109	5.41761177529179e-20	0.000153999846000154
TAGATA | TATCTA	14401			8.13822517965097e-09	0.00152599847400153	5.479520856903e-08	0.000307999692000308
CTTATA | TATAAG	14209			9.18256113183115e-09	0.00196199803800196	2.39255724318799e-10	0.000461999538000462
CTAATA | TATTAG	14162			9.27598652493007e-12	0.000762999237000763	3.8758668211286e-08	0.000615999384000616
GTATAA | TTATAC	14031			8.01608305399379e-29	0.000108999891000109	1.3272709795218e-08	0.000461999538000462
ATAGTA | TACTAT	13827			1.83276220884466e-17	0.000108999891000109	6.87726644391369e-15	0.000153999846000154
ATACTA | TAGTAT	13825			8.82554771021704e-28	0.000108999891000109	1.86172267006862e-26	0.000153999846000154
GTAATA | TATTAC	13817			1.50028912125987e-09	0.00141699858300142	3.19236845285804e-11	0.000153999846000154
AGTATA | TATACT	13690			1.7659569281802e-10	0.000544999455000545	2.16118290757063e-21	0.000153999846000154
other
ATACAC | GTGTAT	11694			7.49775402926784e-10	0.000871999128000872
TAGTCA | TGACTA	10519			6.80394361347432e-08	0.00381499618500381	8.78539973718925e-07	0.00261799738200262
AACCCT | AGGGTT	10287			6.89492773596345e-10	0.000326999673000327
CATGCA | TGCATG	9347			1.31048542851802e-14	0.000108999891000109	1.89652782817537e-21	0.000153999846000154			3.81148171598404e-06		7.88838551116622e-17
CGTAAA | TTTACG	9322			1.41527443492029e-10	0.000217999782000218
ACGTAA | TTACGT	8734			2.37673338578909e-26	0.000108999891000109	5.36249638060785e-21	0.000153999846000154					2.27674937671105e-14
AACGTA | TACGTT	8642			3.30959562932658e-17	0.000108999891000109							0.00287147280904542
ACACGT | ACGTGT	8114			4.5157455927484e-13	0.000108999891000109	3.50802601044771e-26	0.000153999846000154	0.00491245813045331	8.999991000009e-06	0.00177950822092985		5.32738064536254e-196
ACGTTA | TAACGT	8080			1.50808644961461e-08	0.0035969964030036	4.25169062951206e-12	0.000153999846000154					1.4442166204623e-08
ATTACG | CGTAAT	7830			2.16420399239042e-09	0.00130799869200131							1.13506179701265e-06
ACGTAT | ATACGT	7682	7.52523237710248e-09	0.000332999667000333	1.24703637303286e-22	0.000108999891000109	1.2006382202173e-29	0.000153999846000154					6.4477066319873e-23
CGTATA | TATACG	7444			6.67223179850644e-18	0.000108999891000109	6.70471821399415e-07	0.00246399753600246					1.25814259356468e-14
GGCCCA | TGGGCC	7039			6.34287439012244e-10	0.00130799869200131							4.87188948909564e-87
CACGTA | TACGTG	5996			2.08163373888623e-13	0.000108999891000109	2.3712824349687e-22	0.000153999846000154					8.59108543656333e-40
CACACG | CGTGTG	5299			1.86988433401804e-08	0.00468699531300469							1.30317254609304e-75
TACGTA | TACGTA	4774	1.20787086775234e-06	0.00310799689200311	2.04826256202825e-11	0.000326999673000327	5.94925952728189e-18	0.000153999846000154					2.16565330364581e-11
Down late
AT-rich
AAAAAT | ATTTTT	20526					0.000107444206983821	0.00076999923000077
ATAAAA | TTTTAT	20290					1.97458077048196e-06	0.000307999692000308				2.55558403566792e-08
AAAATA | TATTTT	20172			7.92196284197331e-07	0.00228899771100229	1.45311070273232e-05	0.00107799892200108				1.07819895304854e-20
AAATAA | TTATTT	20115			7.7338649232017e-06	0.00392399607600392	2.77474405106558e-07	0.000461999538000462
AAATTA | TAATTT	19718			1.39685403977203e-07	0.00152599847400153	5.71809847291486e-07	0.000153999846000154
ATTTTA | TAAAAT	19701			3.49275148165441e-09	0.000326999673000327	1.43959594680337e-10	0.000153999846000154				3.03436529304409e-09
AAATAT | ATATTT	19607			7.48283150536064e-10	0.000653999346000654	2.2692571770779e-14	0.000153999846000154				1.17932698012699e-13
ATTAAA | TTTAAT	19511			2.44033751724926e-06	0.00381499618500381	4.32336283924266e-13	0.000153999846000154
AAAATG | CATTTT	19464					4.65938991908356e-06	0.000923999076000924
ATAAAT | ATTTAT	19411			5.50447565629557e-12	0.000217999782000218	1.69996478624422e-11	0.000153999846000154
TATAAA | TTTATA	19321	0.00304377538554288	0.000702999297000703	1.11994612251912e-21	0.000108999891000109	1.62737708035356e-12	0.000153999846000154
AATAAT | ATTATT	19241			3.24138511516699e-16	0.000108999891000109	2.08152439944357e-25	0.000153999846000154					0.0277846794919326
AATTTA | TAAATT	19102					1.00158657476673e-18	0.000153999846000154
ATATAA | TTATAT	18993	1.32989989881856e-06	3.6999963000037e-05	1.21599610965033e-19	0.000108999891000109	1.39644021796795e-27	0.000153999846000154				0.00999616911366268
TAATAA | TTATTA	18949			1.0978903338889e-11	0.000217999782000218	6.96150444989557e-16	0.000153999846000154
AATTAA | TTAATT	18935			5.37581862934657e-12	0.000108999891000109	2.41654257358902e-10	0.000153999846000154
AAATGA | TCATTT	18890					2.68336558606081e-07	0.000615999384000616
AATTAT | ATAATT	18792			1.25646728179944e-17	0.000108999891000109	1.17306749504584e-27	0.000153999846000154
AATATA | TATATT	18783			1.43387980203109e-11	0.000217999782000218	6.64150053211343e-19	0.000153999846000154				8.78068371865512e-11
TAAATA | TATTTA	18668			1.93119044560011e-13	0.000108999891000109	3.56888296262125e-19	0.000153999846000154
ATTTAA | TTAAAT	18618					3.14889080911213e-12	0.000153999846000154
AAATGT | ACATTT	18529					7.85250881364968e-07	0.000615999384000616			4.08590223196749e-19
ATAATA | TATTAT	18406			1.62845443566289e-14	0.000108999891000109	1.90385067545815e-24	0.000153999846000154				1.1300005290814e-05
AATCAT | ATGATT	18290					6.23751258421383e-08	0.000615999384000616
ATTATA | TATAAT	18122			4.36284229760086e-19	0.000108999891000109	3.11205669211981e-32	0.000153999846000154				4.50503533368989e-07
ATATTA | TAATAT	18113			1.78197742433745e-40	0.000108999891000109	1.11075700208954e-29	0.000153999846000154				4.930331949763e-14
CAAATA | TATTTG	17948					6.96317457960419e-09	0.000153999846000154
TAAACA | TGTTTA	17889					6.38221207297317e-06	0.00323399676600323			1.06553376313853e-25
TATTAA | TTAATA	17860	0.000157186863623675	0.00110999889000111	7.79542862097488e-31	0.000108999891000109	1.18463604701636e-36	0.000153999846000154
AATGAT | ATCATT	17795					6.20933660019652e-15	0.000153999846000154
AACTAA | TTAGTT	17571					7.36080613800093e-09	0.000307999692000308
CAATAA | TTATTG	17300					1.24381860989002e-08	0.000153999846000154
ACATAA | TTATGT	17285			1.0634591166106e-12	0.000217999782000218	1.87166385614599e-07	0.000615999384000616			1.28199110659777e-52	4.778868841493e-06
AAAGTA | TACTTT	17240					5.18553915888422e-06	0.00292599707400293
TTTAAA | TTTAAA	17175			1.9208897540154e-11	0.000108999891000109	3.4476656511533e-08	0.000153999846000154
ATATGA | TCATAT	16977					1.54156897693889e-06	0.00169399830600169
ACATAT | ATATGT	16887			1.08099349599285e-10	0.000326999673000327	1.26934319131591e-14	0.000153999846000154			7.00617267686808e-35	0.00377913281493468
AGATAA | TTATCT	16862					2.16175304568307e-06	0.00261799738200262
ATAACA | TGTTAT	16839					2.87033363799318e-10	0.000153999846000154
TAATCA | TGATTA	16782					6.44392984386584e-07	0.00107799892200108
ATCATA | TATGAT	16757					5.40495401014379e-18	0.000153999846000154
ATATCA | TGATAT	16749					5.30753870447559e-06	0.00415799584200416
ATATAT | ATATAT	16747	1.34416419385302e-06	0.000295999704000296	1.7475927392968e-23	0.000108999891000109	8.49642209033615e-34	0.000153999846000154
CATATA | TATATG	16691			6.14706686873594e-12	0.000108999891000109	1.84258265268422e-16	0.000153999846000154
ATGTAA | TTACAT	16606					1.27876671331614e-09	0.000153999846000154
AATTAG | CTAATT	16537			2.51074380452555e-14	0.000108999891000109	1.72927269522115e-06	0.00184799815200185
AATATG | CATATT	16526	5.8906656105826e-05	0.00255299744700255			7.83721934423528e-10	0.000153999846000154
AAATAG | CTATTT	16484					1.11490848487913e-07	0.00076999923000077
TATATA | TATATA	16440	1.43130566828819e-11	3.6999963000037e-05	8.56502667861493e-37	0.000108999891000109	2.29343476645708e-48	0.000153999846000154
ATTACA | TGTAAT	16389					7.63601094157154e-08	0.000615999384000616
ATACAT | ATGTAT	16327					1.45155316470077e-09	0.000153999846000154
AATATT | AATATT	16230			5.95136735236738e-21	0.000108999891000109	7.5186685939154e-31	0.000153999846000154				7.4886291901623e-14
AATGTA | TACATT	16199					9.92682692718028e-06	0.00323399676600323
ATATTG | CAATAT	16183					9.35049142482381e-17	0.000153999846000154
TATTCA | TGAATA	16176					4.79143101258536e-10	0.000153999846000154
TAATGA | TCATTA	16014					1.16890249593722e-08	0.000461999538000462
CAATTA | TAATTG	15966			1.17719436649036e-13	0.000108999891000109	2.00286031398838e-18	0.000153999846000154
TATACA | TGTATA	15960			6.12076499227132e-28	0.000108999891000109	4.28142897143994e-17	0.000153999846000154
ATAATG | CATTAT	15926	3.93847152344674e-05	0.00277499722500277	9.80114098929563e-11	0.000435999564000436	5.29295048971572e-20	0.000153999846000154					0.037606017219909
TACATA | TATGTA	15841			3.6031274993994e-16	0.000108999891000109	2.77743266079951e-18	0.000153999846000154
CATTAA | TTAATG	15839					2.99467491818021e-12	0.000153999846000154
ACTAAT | ATTAGT	15817			6.43614349977914e-13	0.000217999782000218	9.61711555220393e-24	0.000153999846000154
ACATTA | TAATGT	15781					7.18836646197995e-12	0.000153999846000154			6.53373080882328e-11
ATATTC | GAATAT	15780					1.04590019159795e-13	0.000153999846000154
ATTATG | CATAAT	15780	9.22909398400211e-07	0.000295999704000296	1.30748234776105e-08	0.00108999891000109	2.23803270416993e-07	0.000461999538000462
ATTGTA | TACAAT	15716					7.77848753238719e-07	0.00107799892200108
ATATAC | GTATAT	15566	1.3186784224308e-06	0.00073999926000074	1.13778268575294e-20	0.000108999891000109	9.59466109513082e-17	0.000153999846000154
GATTAA | TTAATC	15364	3.65615739466898e-07	0.000628999371000629	5.19069094774133e-11	0.000217999782000218	4.27785357599843e-08	0.000615999384000616
ATATAG | CTATAT	15353	2.73113215615292e-09	7.3999926000074e-05	2.81236988693902e-15	0.000108999891000109	1.45047569262169e-25	0.000153999846000154
TTATAA | TTATAA	15155			5.61782639461539e-21	0.000108999891000109	6.81783594800514e-18	0.000153999846000154
TATAGA | TCTATA	15153					7.94517561810758e-19	0.000153999846000154
TAATTA | TAATTA	15149	2.24028434274283e-05	0.00262699737300263	5.38715870399448e-36	0.000108999891000109	1.58389665426716e-35	0.000153999846000154
GATATA | TATATC	15075					3.62960638789615e-14	0.000153999846000154
ATTAAC | GTTAAT	15038					8.64164694231952e-09	0.000461999538000462
AGTTAA | TTAACT	14982					1.38542000954124e-12	0.000153999846000154
AATAGT | ACTATT	14958			6.97719851623072e-09	0.00163499836500163	4.05672745704587e-11	0.000153999846000154
ATTAAT | ATTAAT	14944			5.15197173522391e-35	0.000108999891000109	1.96722811265246e-52	0.000153999846000154
ACTTAA | TTAAGT	14692					5.4308373502246e-08	0.000615999384000616
TACTAA | TTAGTA	14551					2.44402822199688e-07	0.00107799892200108
AATACT | AGTATT	14515					8.51380293672669e-13	0.000153999846000154
CTATAA | TTATAG	14469					6.65829574516126e-21	0.000153999846000154
TAACTA | TAGTTA	14414					2.26953971366319e-10	0.000153999846000154
ACTATA | TATAGT	14413	1.62041700114442e-05	0.00262699737300263	2.4034243007174e-14	0.000108999891000109	5.41761177529179e-20	0.000153999846000154
TAGATA | TATCTA	14401			8.13822517965097e-09	0.00152599847400153	5.479520856903e-08	0.000307999692000308
ACTTAT | ATAAGT	14356					3.39610825685862e-09	0.000461999538000462
CTTATA | TATAAG	14209			9.18256113183115e-09	0.00196199803800196	2.39255724318799e-10	0.000461999538000462
GTTATA | TATAAC	14186					2.69223479347297e-17	0.000153999846000154
CTAATA | TATTAG	14162			9.27598652493007e-12	0.000762999237000763	3.8758668211286e-08	0.000615999384000616
GTATAA | TTATAC	14031			8.01608305399379e-29	0.000108999891000109	1.3272709795218e-08	0.000461999538000462
ATAGTA | TACTAT	13827			1.83276220884466e-17	0.000108999891000109	6.87726644391369e-15	0.000153999846000154
ATACTA | TAGTAT	13825			8.82554771021704e-28	0.000108999891000109	1.86172267006862e-26	0.000153999846000154
GTAATA | TATTAC	13817			1.50028912125987e-09	0.00141699858300142	3.19236845285804e-11	0.000153999846000154
AGTATA | TATACT	13690			1.7659569281802e-10	0.000544999455000545	2.16118290757063e-21	0.000153999846000154
GTATTA | TAATAC	13022					4.44594901975775e-17	0.000153999846000154
CTATTA | TAATAG	12728					1.21533476622367e-12	0.000153999846000154
other
ACACAT | ATGTGT	14708					1.75067898325994e-11	0.000153999846000154			4.86478048605452e-40		0.000546536676827071
ATGTCA | TGACAT	12789					3.65868542093762e-06	0.00492799507200493			1.80898087935633e-91	6.95002397873272e-06
CAACTA | TAGTTG	12545					5.43212747104839e-11	0.000153999846000154
CTTATC | GATAAG	11590					3.980314464266e-07	0.00138599861400139	0.000485762289251075	2.999997000003e-06			9.53475184614642e-05
ATATGC | GCATAT	10773					4.32819899892415e-22	0.000153999846000154
CACATG | CATGTG	10748	4.27515258922138e-14	3.6999963000037e-05			2.71966264375699e-23	0.000153999846000154			5.93851952163412e-24		1.99438836259306e-87
TAGTCA | TGACTA	10519			6.80394361347432e-08	0.00381499618500381	8.78539973718925e-07	0.00261799738200262
ATGTAC | GTACAT	9650					1.94679308067574e-07	0.000461999538000462
ACATGT | ACATGT	9505					9.54115998702152e-07	0.00307999692000308			<5e-324	3.32120176414835e-24	0.00659367487088933
CATGCA | TGCATG	9347			1.31048542851802e-14	0.000108999891000109	1.89652782817537e-21	0.000153999846000154			3.81148171598404e-06		7.88838551116622e-17
GCATTA | TAATGC	9255					1.76367343448206e-07	0.00184799815200185
ACGTAA | TTACGT	8734			2.37673338578909e-26	0.000108999891000109	5.36249638060785e-21	0.000153999846000154					2.27674937671105e-14
ATGCAT | ATGCAT	8732					6.9120943833542e-21	0.000153999846000154
ACATGC | GCATGT	8523					6.44273318841281e-08	0.000461999538000462			7.35695242162432e-114	1.54450280830021e-12	7.59705840456901e-23
ACACGT | ACGTGT	8114			4.5157455927484e-13	0.000108999891000109	3.50802601044771e-26	0.000153999846000154	0.00491245813045331	8.999991000009e-06	0.00177950822092985		5.32738064536254e-196
ACGTTA | TAACGT	8080			1.50808644961461e-08	0.0035969964030036	4.25169062951206e-12	0.000153999846000154					1.4442166204623e-08
ACGTAT | ATACGT	7682	7.52523237710248e-09	0.000332999667000333	1.24703637303286e-22	0.000108999891000109	1.2006382202173e-29	0.000153999846000154					6.4477066319873e-23
CGTATA | TATACG	7444			6.67223179850644e-18	0.000108999891000109	6.70471821399415e-07	0.00246399753600246					1.25814259356468e-14
ACGTGA | TCACGT	7130					3.22053671424212e-12	0.000153999846000154					5.30955964102542e-96
AACGTG | CACGTT	7105					1.41013299772646e-19	0.000153999846000154					1.38391944178784e-16
ACGTGG | CCACGT	6352					1.75217029126401e-30	0.000153999846000154	0.000401496717300738	5.999994000006e-06			3.38737247582147e-258
CGTGTA | TACACG	6207					3.52079297423e-07	0.00261799738200262					3.91828639374914e-28
CACGTA | TACGTG	5996			2.08163373888623e-13	0.000108999891000109	2.3712824349687e-22	0.000153999846000154					8.59108543656333e-40
TACGTA | TACGTA	4774	1.20787086775234e-06	0.00310799689200311	2.04826256202825e-11	0.000326999673000327	5.94925952728189e-18	0.000153999846000154					2.16565330364581e-11
CACGTG | CACGTG	4669					3.017493080534e-17	0.000153999846000154					<5e-324
GACAGC | GCTGTC	4095					3.47130799085158e-07	0.00261799738200262			2.03427957305091e-171	1.97042388512586e-101	3.24576526967799e-35
Down early
other
CTTATC | GATAAG	11590					3.980314464266e-07	0.00138599861400139	0.000485762289251075	2.999997000003e-06			9.53475184614642e-05
ACACGT | ACGTGT	8114			4.5157455927484e-13	0.000108999891000109	3.50802601044771e-26	0.000153999846000154	0.00491245813045331	8.999991000009e-06	0.00177950822092985		5.32738064536254e-196
ACGTGG | CCACGT	6352					1.75217029126401e-30	0.000153999846000154	0.000401496717300738	5.999994000006e-06			3.38737247582147e-258

## Sheet: Table S3
Table S3. Hexamers with significant (e-value<0.05) matches to transcription factor binding sites from DAP-seq (O'Mallery et al., 2016), PBM (Franco-Zorrilla et al., 2014) and CIS-BP Single Species DNA (Arabidopsis thaliana) found by TOMTOM tool (Gupta et al., 2007)
Hexamer	DAP-seq, O'Mallery et al., 2016					PBM, Franco-Zorrilla et al., 2014					CIS-BP Single Species DNA (Arabidopsis thaliana)
	TF superfamily	TFs binding the site	p-value	E-value	q-value	TF superfamily	TFs binding the site	p-value	E-value	q-value	TF superfamily	TFs binding the site	p-value	E-value	q-value
AATTAA | TTAATT	ARID	At1g76110	4.2e-05	0.0367	0.0727						HB	ANL2	0.000157	0.0486	0.0959
AAATGA | TCATTT	B3	REMB3 (AT2G31460)	4.01e-05	0.035	0.0699
CATGCA | TGCATG	B3	FUS3	4.31e-05	0.0375	0.0751						B3	LEC2, ABI3	7.07e-06	0.00218	0.0029
AAAAAA | TTTTTT	B3	VRN1, REM19	4.5e-06	0.00392	6,4E-03
ACGTGA | TCACGT	bHLH	bHLH74	5.41e-05	0.0472	0.0888						bHLH	DYT1	2.12e-05	0.00655	0.0115
CACGTG | CACGTG	bHLH_BZR_Trihelix	bHLH74, BIM1, BIM2, BIM3, PIF7, bHLH69, bHLH77, bHLH18, bHLH104_At1g78700, At4g18890, At4g36780, BZR1, BAM8_GT3a	1.12e-05	0.00976	0.00216	bHLH	MYC4, PIF3, PIF4, PIF5	0.000212	0.024	0.00565	bHLH_bZIP_BZR1/BES1	bHLH13/JAM2, UNE10, CIB2, MYC2, BIM2, PIL5, BHLH104, BIM3, ILR3, HBI1_ABF3, ABI5_BES1	1.04e-05	0.00323	0.000338
ACGTGG | CCACGT	bZIP	bZIP42, bZIP43, bZIP16,	2.61e-05	0.0228	0.0115	bHLH_bZIP	PIF3_bZIP60	0.000212	0.024	0.0227	bZIP_bHLH	AtbZIP63_UNE10, POC1, SPT	7.27e-05	0.0225
CACACG | CGTGTG	BZR	AT4G36780, AT4g18890	5.3e-05	0.0462	0.0304
ACACGT | ACGTGT	BZR1/BES1	BZR, BES1	2.58e-05	0.0225	0.0261	NAC	ANAC55	0.000346	0.0391	0.0742	bZIP_bHLH	ABF3, ATAREB1_bHLH13/JAM2	7.07e-06	0.00218	0.00197
AATATT | AATATT	G2-like	AT2G20400	2.13e-05	0.0186	0.0181	G2-like	KAN4	0.000371	0.0419	0.0365
AATCAT | ATGATT	HB	HAT22, HAT1, HAT2, ATHB18	2.86e-05	0.025	0.0262
AATGAT | ATCATT	HB	HAT22, HAT1, ATHB15, PHV, ATHB18	2.86e-05	0.025	0.0248
CAATAA | TTATTG	HB	LMI1 , ATHB53 ,	4.58e-05	0.04	0.0398
AATAAT | ATTATT	HB	HAT5 , LMI1 , ATHB53 , ATHB13 , ATHB20 , ATHB6 ,	1.93e-06	0.00168	0.00125
AATTAT | ATAATT	HB	ATHB20, HAT5, LMI1, ATHB53, ATHB13,	1.28e-05	0.0111	0.00663
AATATC | GATATT	MYB	LCL1 , LHY1 , RVE1 , EPR1 , , At3g09600 , At4g01280 , At5g52660 , AT3G10113 _AT2G28920	2.86e-05	0.025	0.00497	MYB	CCA1, RVE1	0.000178	0.0201	0.0191
AAAATA | TATTTT	MYB	LCL1 , At3g09600	1.07e-05	0.00929	0.0185
CTTATC | GATAAG	MYB	At5g08520, At1g19000, AT3G10580, At1g49010, At5g58900	3.97e-05	0.0346	0.0146
AACCCT | AGGGTT	MYB	AT1G72740	4.31e-05	0.0375	0.0225
AAAAAT | ATTTTT	MYB	LCL1	3.5e-05	0.0305	0.0582
AAATAT | ATATTT	MYB_RING/U-box	LCL1 , EPR1 , LHY1 , At3g09600 , At5g52660 , RVE1 , AT3G10113 , At4g01280 _ AT2G28920	1.61e-06	0.0014	0.0013	MYB	CCA1, RVE1	2.54e-05	0.00287	0.00256
CACGTA | TACGTG	NAC	ANAC55	0.000346	0.0391	0.0731	NAC	ANAC55	0.000346	0.0391	0.0731
GGGGAC | GTCCCC	TCP	TCP17	4.42e-05	0.0386	0.0316
TAATTA | TAATTA	НB	ATHB23 (At5g39760) , ATHB24 (AT2G18350)	1.28e-05	0.0111	0.00915						HB	ANL2	0.000157	0.0486	0.0479
AATATA | TATATT						AT-Hook	AHL20	0.000279	0.0315	0.0292
ATATAT | ATATAT						AT-Hook	AHL20	0.000371	0.0419	0.0389
CGTGTA | TACACG						B3	REM1	0.000346	0.0391	0.0782
AACTAA | TTAGTT						MYB	MYB52	0.000178	0.0201	0.0392
ATATTC | GAATAT						G2-like	KAN4	0.000178	0.0201	0.019
ACGTAA | TTACGT						NAC	ANAC55	0.000189	0.0213	0.041
GGCCCA | TGGGCC						TCP	TCP15, TCP23	0.000225	0.0254	0.0251
ATGCAT | ATGCAT											B3	LEC2	0.000132	0.0409	0.0409
ATAAAA | TTTTAT											CSD	GRP2B	0.000123	0.0381
AATAAA | TTTATT											CSD	GRP2B	0.000123	0.0381	0.0753
TTTAAA | TTTAAA											CXC	AT2G20110	3.95e-05	0.0122	0.0121
CATTAA | TTAATG											HB	ANL2	0.000135	0.0416	0.0831
TAATGA | TCATTA											HB	PHV	0.000128	0.0396	0.079
ATTAAT | ATTAAT											HB	ANL2	0.000117	0.036	0.0355
CAATTA | TAATTG											HB	HAT5, ATHB5	6.73e-05	0.0208	0.0378
ACTTAA | TTAAGT											NAC/NAM	NTL9	4.31e-06	0.00133	0.00266

## Sheet: Table S4
Table S4. Analysis of enrichment in chromatin states.
All p-values in the table are adjusted with Bonferroni correction, values > 0.05 are hidden.
Hexamer	Enrichment in chromatin subregions of upstream regions vs the whole upstream region									Enrichment in chromatin subregions of upstream regions: up vs control gene set									Enrichment in chromatin subregions of upstream regions: down vs control gene set
	State1	State2	State3	State4	State5	State6	State7	State8	State9	State1	State2	State3	State4	State5	State6	State7	State8	State9	State1	State2	State3	State4	State5	State6	State7	State8	State9
TATAAA | TTTATA		1.1355504391606e-32		<5e-324				2.88592494167565e-121		0.0183131308167671	7.91368040773775e-05			0.00704197162259086	0.0013598121936156					6.66208662776904e-15			0.00262294422057707	5.03064813701902e-06
ATATAA | TTATAT		2.98439925890178e-15		<5e-324	3.04403358147801e-08			1.84266268521347e-121			0.0033881472147754			0.000197106310506559						1.97790460636254e-09			0.000246415624487426	0.0119180306371821
AACATT | AATGTT		0.00149796420240344		2.54299769691597e-75
TATTAA | TTAATA		1.32051236733522e-29		<5e-324				6.96683514052131e-193							0.00741306200173096								0.000161930813741577	0.000533398197931625
ATATAT | ATATAT				<5e-324	6.89598948977457e-106			4.48540107057983e-70			0.00135016550248413									5.67944218485983e-15			1.8211978086441e-05	0.00569808776194589
AATATG | CATATT				7.71356819675137e-181	2.31121243083144e-10			8.44992104554378e-09
TATATA | TATATA		0.0340178778400292		<5e-324	8.39334507889704e-131			1.82431515648367e-51			1.07453571879388e-06				0.00374336891650689					2.02857378360345e-26			0.00485441473716583	0.00123495123511624
AAATAC | GTATTT		1.5505752929918e-13		4.67552215724221e-145				1.08773523913658e-15															0.0312250317388438
ATTAGA | TCTAAT		4.38386899181e-07		6.30087395993072e-57				4.05910699519637e-17
ATAATG | CATTAT		4.98700097765354e-07		8.71882858994826e-84	0.000756511395638056															1.25175320158582e-05				0.000222763354096169
ATTATG | CATAAT		0.000202144495943616		3.23637695411011e-112	0.0451654607129059			0.00114071978726191
ATATAC | GTATAT				4.35491698829042e-182	3.32472277597313e-50									0.00215957820893109						0.00677114186972238			0.00316294076046139	0.0226758416514197
GATTAA | TTAATC		6.02220272442717e-12		1.45718506536287e-42
ATATAG | CTATAT				8.62418990893763e-182	2.62200494361029e-45			1.62349633345079e-05												3.94865025521133e-06
TAATTA | TAATTA		4.82686939167831e-39		<5e-324	0.00010970500733633			2.57198219174982e-60							0.00063044710060363								0.000181353839045434
ACTATA | TATAGT				1.13821189018897e-195	3.41376764833869e-15			0.0107816465212422
GAGACA | TGTCTC	1.9323882837186e-08		2.51913188238898e-28			8.9174038252006e-21	9.6592000079433e-11
CACATG | CATGTG				4.50322451752647e-05	2.39013130424461e-18	2.82846801902149e-06					5.66785879701056e-05
ACGTAT | ATACGT		0.00419982973683341		2.34853020664125e-29	2.79446973727063e-45																	0.000979854528303341	0.00026905830268459
CCCACA | TGTGGG			0.0493764306942409								0.0482340101692102
GGGACA | TGTCCC			6.01587899612896e-13			1.62365869562199e-06	9.34225172219319e-06
ACGTAG | CTACGT					1.16735949543229e-23
TACGTA | TACGTA				1.02431304457138e-19	1.08469713840586e-61																	0.0155049842818718
GGGGAC | GTCCCC
AAAAAA | TTTTTT		<5e-324		<5e-324				9.7959890583255e-99						5.97104541720032e-05	3.5573104895514e-05					0.00361371588062008				5.66360993681062e-06		9.94596068822659e-06
GAAAAA | TTTTTC		2.59102189405124e-70		9.25950193091785e-144				1.59635641787183e-18
TAAAAA | TTTTTA		1.59045257519591e-135		<5e-324				3.58931371825111e-196
AATAAA | TTTATT		2.49250760956926e-154		<5e-324				4.33802811903342e-122			2.04588559820625e-07													0.00175701444055057
AAAATA | TATTTT		6.73943475731324e-112		<5e-324				1.29306080789342e-312												0.00149518287451799
AAATAA | TTATTT		6.82088482492914e-142		<5e-324				1.11803742104633e-162			0.00429845917758621									0.000107563317137276				0.0396872078598604
ATTTTG | CAAAAT		4.69014444215674e-18		4.36134048666543e-191				9.80732992083281e-65
AAATTA | TAATTT		1.51329630889744e-72		<5e-324				2.78703795771058e-194						0.0252108609664533									0.00583171312073999	0.000272851651262565
ATTTTA | TAAAAT		1.17323646316091e-58		<5e-324				4.48125425613206e-300															0.000198999365449812	0.000422295535033209
AAATAT | ATATTT		7.56777936927657e-32		<5e-324				2.01904866829484e-318												0.00586763758089717				0.00674415950755966
ATTAAA | TTTAAT		1.29829570385078e-79		<5e-324				2.61472023016855e-176						0.0025457763828065										0.00534354058314432
ATAAAT | ATTTAT		3.76384271561194e-47		<5e-324				9.97250264500303e-146			1.13478464661701e-06			0.0145337968269861						0.000343443628303946				1.71365904414862e-07
AATAAT | ATTATT		1.7771374558765e-100		<5e-324				5.31889351990684e-66							0.000198297497588459					2.98061432829745e-12			2.61583671764993e-09	9.92889185693379e-08
TAATAA | TTATTA		2.62552455460777e-77		<5e-324				1.37053556519828e-71			0.00243238880742511				0.003026960862554					1.6468052933052e-05				0.000102643861609903
AATTAA | TTAATT		1.02633255213286e-74		<5e-324				1.99467353730411e-169															5.77103804313004e-05	8.66574852934763e-05
AATTAT | ATAATT		6.05722434869329e-56		<5e-324				8.0497542292696e-133						0.0437895867340286	1.41501988365876e-06					6.94732606581546e-05			1.22964287095594e-10	0.00368164802370519
AATATA | TATATT		9.69485271628182e-11		<5e-324	0.000493150352557035			3.05675442680166e-160			0.0236990030626004									0.00127059114166001			2.66909670990197e-07
TAAATA | TATTTA		9.40733157760817e-40		<5e-324				3.24548050329923e-212			0.00912592180705514									8.81151686729349e-05				0.0148651812211604
ATAATA | TATTAT		2.00829017865009e-39		<5e-324				9.93239384167627e-82			9.69385533430963e-05				0.0028142792783285					5.97076752147478e-12				0.000174075108518562
ATTATA | TATAAT		9.27609318416928e-16		<5e-324				1.11086508028094e-110			7.69043278907729e-05			0.000616217619773273	0.037831867772521					4.97946121672984e-10			1.9365345675378e-06	0.00033119646700561
ATATTA | TAATAT		3.97428765201372e-11		<5e-324				1.89696856026705e-192												2.2471255970271e-05			0.000396337867607117	4.52106235514407e-05
AAATTT | AAATTT		1.6013643957014e-17		<5e-324				5.40434616156206e-149
ACATAA | TTATGT				1.98129617535568e-91	0.0124742649829381			0.000180734332139538
TTTAAA | TTTAAA		1.73925231015171e-23		<5e-324				3.54432797713912e-234															0.0142658005285126
ACATAT | ATATGT				5.60382427807783e-235	2.32592286045571e-44			0.0164238630768423
CATATA | TATATG				3.03363552816585e-233	4.51774515347506e-58			0.000461429536102721															4.32901533072276e-06	0.000291733758943071
AATTAG | CTAATT		4.12679785069797e-13		1.85691414494991e-109				5.02108067226813e-05
AATATC | GATATT		0.00131481957643111		1.81244027708878e-85				1.29277948376354e-18
AATATT | AATATT		1.93482786867273e-12		<5e-324				5.21418670472882e-163												0.0190638481064915				0.0036507307345911
CATTTA | TAAATG		2.95195292559281e-06		1.52096976257427e-142				7.08949537572744e-06
CAATTA | TAATTG		3.56764908284172e-08		3.975517066703e-115				1.10869741750139e-08															0.00201236745636673
TATACA | TGTATA				1.61941731952507e-160	1.1887717201008e-31															0.00755121395063957			0.000117953508903098	0.0373164642603725
TACATA | TATGTA				1.42002198281123e-162	2.12005472396947e-21
ACTAAT | ATTAGT		1.32498944263212e-15		3.01064404794255e-158																				0.0106141908363012
TTATAA | TTATAA		6.50893636541248e-09		2.65865952898852e-288				8.34980891450568e-67			0.0336052757396349									0.00011228577874727
AATAGT | ACTATT		4.758496620029e-09		2.57705744098938e-165				1.55524136133669e-09
ATTAAT | ATTAAT		1.55118696660138e-17		<5e-324				2.06983206606967e-81															0.00609663955622448	8.77733735159763e-05
ATTAAG | CTTAAT		0.00682754387427854		7.62696805072444e-66	0.0492266936814557
GAATTA | TAATTC		5.7628125570634e-06		1.37203348368395e-61				2.60540215586977e-05
TAGTAA | TTACTA		2.84970874842805e-07		3.1251612669591e-109
TAGATA | TATCTA				2.42421710077904e-116	0.00165812885243001			4.63152697538191e-16												4.98396732789547e-05
CTTATA | TATAAG				9.13719415786944e-86	3.38022646354727e-09			4.35817992215423e-08
CTAATA | TATTAG		2.4571678904201e-05		7.34469585947725e-99				9.92644026000929e-17
GTATAA | TTATAC		0.0367619902711622		5.86053872757763e-101	8.39795274470407e-05															0.0446775663520507				0.000120355731184129
ATAGTA | TACTAT		2.74798874115078e-07		5.00471075587231e-159				0.000454836401902573
ATACTA | TAGTAT		9.85769723394895e-08		6.79460940405367e-175				1.46798820304278e-06												0.0215399963120324
GTAATA | TATTAC		5.48502616131203e-09		3.37097269617372e-69
AGTATA | TATACT				2.55813080904247e-133	9.55781359991743e-06			0.00362268914872165
ATACAC | GTGTAT				0.00067912150847313	1.23333856423985e-16
TAGTCA | TGACTA		3.92005419076251e-05		3.50692700573022e-18
AACCCT | AGGGTT	4.26055395253506e-199				1.40079504763412e-15				1.85834764904122e-07	3.47221085836086e-12
CATGCA | TGCATG				2.18857371782241e-21	1.61404810363838e-215
CGTAAA | TTTACG		0.00193403922983389		0.00427547475929295	0.000967588355234738			1.10096500262829e-29
ACGTAA | TTACGT		1.1125938677082e-06		1.8092154004556e-11	5.74829148922299e-39								0.0294363466849033									6.79544372754457e-05
AACGTA | TACGTT				1.35162205643182e-09	1.43148875847896e-20			0.0461397708391329
ACACGT | ACGTGT	2.42148932849778e-12	4.31429907751967e-31			4.33431856172875e-13
ACGTTA | TAACGT		8.72378966198307e-06		1.180685004885e-17	1.30589620617744e-21
ATTACG | CGTAAT		0.00517408726687			1.11008102088833e-05
CGTATA | TATACG				3.01043209849744e-23	1.09689157760509e-28								0.0132577085142616							0.01407626611204		0.0444727658003629
GGCCCA | TGGGCC	<5e-324	3.61547606359353e-109
CACGTA | TACGTG		6.73919117146817e-06			2.08757781290336e-38															0.0121476749536865
CACACG | CGTGTG	0.0232676174408196	4.05740292231084e-05			6.97483021395511e-09
AAAAAT | ATTTTT		7.76312150700816e-123		<5e-324				<5e-324
ATAAAA | TTTTAT		1.27250097894186e-115		<5e-324				3.66988963863436e-131												4.37980662757763e-05				0.00133978214593866
AAAATG | CATTTT		5.13624942465292e-26		1.53164974063641e-150				1.22118136589977e-06
AATTTA | TAAATT		9.32044388377886e-43		<5e-324				5.09016860639641e-195																0.0286731746090707
AAATGA | TCATTT		0.000147918890688861		5.53714983609424e-124				9.66840227955425e-05															0.029387626983356
ATTTAA | TTAAAT		3.15447949951329e-35		<5e-324				2.58925663726752e-292						0.00589045845250839			0.00465414004234875						0.00280427793731223
AAATGT | ACATTT		4.69406647502695e-08		5.7754936544954e-150
AATCAT | ATGATT				8.70621761424811e-64				0.000102889808575088												2.46797771005507e-07		0.00813163719366775	0.00814021483353166	1.69174800584059e-05
CAAATA | TATTTG		6.16808457958202e-16		3.45087289137601e-187				1.37680173042485e-28						0.000405989155571886									0.000165614235736728
TAAACA | TGTTTA		0.0092761521077276		2.44584702813095e-69				3.38161491447157e-10
AATGAT | ATCATT				4.04387496429737e-85																6.64608085544158e-05		0.0232075437528702	0.0173043659311503	0.00753708378055924
AACTAA | TTAGTT		0.0255760047967916		1.82755924779331e-172				6.46321067945674e-27
CAATAA | TTATTG		3.89565063579725e-09		1.48054871928555e-93
AAAGTA | TACTTT		1.2616799698344e-08		9.0375169114301e-91
ATATGA | TCATAT				7.06672153018887e-144	1.3006471225703e-11			1.41099035017791e-10
AGATAA | TTATCT				1.42609911655213e-23															0.00996214933576588	0.000598688555680685
ATAACA | TGTTAT				1.05830808539609e-78				2.38254679312932e-14
TAATCA | TGATTA		4.36817388479583e-16		9.1946278774305e-50																				0.0210162816747298
ATCATA | TATGAT				7.74953829864617e-87	0.00110268707318381			0.00386648516007046												0.0163940830516125			0.0313796004642627
ATATCA | TGATAT				1.7684644052673e-108	0.000241938160129858			7.31864686893401e-05
ATGTAA | TTACAT				7.74498931895986e-121	0.0187976857243558
AAATAG | CTATTT		2.59219861372565e-08		5.20261869515568e-183				1.08607171336075e-35
ATTACA | TGTAAT		6.41835636486849e-09		5.1905505686944e-66
ATACAT | ATGTAT				4.8277898384436e-164	3.40101683250364e-30			0.0198769566389336
AATGTA | TACATT				1.25428354480947e-127
ATATTG | CAATAT				2.32828799155568e-121	6.44511002519792e-11			2.85127573138975e-08
TATTCA | TGAATA		0.00284725088207562		1.33222213636448e-91				0.0457161328433036															0.0147162852637009
TAATGA | TCATTA		4.90382920229375e-06		4.58179442663042e-57																				0.000629177762448717
CATTAA | TTAATG		1.05167444363917e-06		4.28897392757135e-68				3.91709036927374e-06
ACATTA | TAATGT				2.78531520855654e-102	0.000574530088115267
ATATTC | GAATAT				6.10687222351129e-102	0.00192078942962755			0.000247336695722446														0.0184193274899284	0.045823653201519
ATTGTA | TACAAT				1.07094362452492e-108				4.83005638930664e-27
TATAGA | TCTATA				2.51713598789257e-133	3.25116799159959e-16			1.70692929908361e-07												1.60189352211555e-05
GATATA | TATATC				8.18270970166804e-131	3.29453778738186e-15			0.000304108816346022
ATTAAC | GTTAAT		2.92968342062778e-09		4.13239513043709e-75				5.15748833731047e-10
AGTTAA | TTAACT				3.12895423415147e-96				3.01700087232496e-09
ACTTAA | TTAAGT		0.0314988034036502		2.90011443829352e-81				0.000127085090189769
TACTAA | TTAGTA		5.68328744397492e-09		1.54063994282334e-127
AATACT | AGTATT		0.0271874206058351		3.39410606027146e-115
CTATAA | TTATAG				2.28009174595412e-105	7.79141604519051e-06			1.28732243649606e-05												0.00293086458836913
TAACTA | TAGTTA				3.51524604353855e-166				1.74505656001356e-18
ACTTAT | ATAAGT		0.00740907116707227		6.77939369428682e-72				1.27198655795816e-05
GTTATA | TATAAC				6.60371163262915e-112	2.22795711063068e-06			1.69531128700699e-05
GTATTA | TAATAC		1.51974084819287e-09		3.14625697151944e-101				7.13979537274046e-10
CTATTA | TAATAG				5.16230500478099e-104				7.13724364376499e-07																0.0443149149118901
ACACAT | ATGTGT				6.15527088460884e-12	2.08810896543476e-27
ATGTCA | TGACAT				3.98692531557229e-18		0.00117679415880933
CAACTA | TAGTTG				1.66712941659728e-16	0.0115932516681158																		0.00198123804144594
CTTATC | GATAAG	6.48974995240469e-07		2.88278872754229e-06																	1.91520780875865e-06
ATATGC | GCATAT				1.54136201317704e-18	5.4964696272914e-22		1.91975021041203e-05													0.000225753850078646			0.0111947947444177
ATGTAC | GTACAT				5.56157348396771e-20	1.7397563582991e-18
ACATGT | ACATGT				1.22742798329362e-26	1.96116497405237e-05						0.0326047140238787
GCATTA | TAATGC				0.00260352364019815
ATGCAT | ATGCAT				1.75444894610296e-21	1.15000027447928e-61
ACATGC | GCATGT				0.00116923633200739	6.57911610665771e-56		0.0196813806355459
ACGTGA | TCACGT		6.20802448813961e-06			2.22405736725365e-20												0.00625414327928144
AACGTG | CACGTT					1.07865334629523e-14															0.0180909936346331			0.00698241842881768
ACGTGG | CCACGT	6.39489145227316e-46	3.95301712197576e-28			2.41787547634054e-05														1.94560158390052e-09	0.00121664051296142		1.65400013824829e-06		0.0192143836438803
CGTGTA | TACACG	0.0225997121395811				5.91541752013537e-07
CACGTG | CACGTG	9.15094973728556e-57	2.08591953852343e-32																	0.00322726879790168
GACAGC | GCTGTC			9.64780876739414e-28				1.36416242291119e-11													0.0412012572575692
